# Supplementary material for: Amperometric Sensing of Carbon Monoxide: Improved Sensitivity and Selectivity via Nanostructure-Controlled Electrodeposition of Gold
Source: Biosensors (Basel). 2021 Sep 13;11(9):334. doi: 10.3390/bios11090334 (PMC8468895; doi:10.3390/bios11090334)
Supplement: Supplementary file 1 [file biosensors-11-00334-s001.zip]

Archive with 1 entries (1 files):
- biosensors-1356248-supplementary.pdf
